# Supplementary material for: Antidepressant Effect of Intermittent Long-Term Systemic Administration of Irisin in Mice
Source: Int J Mol Sci. 2022 Jul 8;23(14):7596. doi: 10.3390/ijms23147596 (PMC9320584; doi:10.3390/ijms23147596)
Supplement: Supplementary file 1 [file ijms-23-07596-s001.zip]

Archive with 1 entries (1 files):
- ijms-1776716-supplementary.pdf
